# Supplementary material for: Ancient DNA reveals kinship burial patterns of a pre-Columbian Andean community
Source: BMC Genet. 2012 Apr 23;13:30. doi: 10.1186/1471-2156-13-30 (PMC3470988; doi:10.1186/1471-2156-13-30)
Supplement: Additional file 1 — Full list of samples from Tompullo 2 archaeological site. [file 1471-2156-13-30-S1.xls]

## Sheet: Arkusz1
Additional file 1. Full list of samples from Tompullo 2 archaeological site.
No.	Sample	Chullpa	Tissue	Source
1	T2CH11	I	Teeth	ex
2	T2CH12	I	Teeth	ex
3	T2CH13	I	Teeth	ex
4	T2CH14	I	Teeth	ex
5	T2CH15	I	Left Femur	ex
6	T2CH16	I	Left Femur	ex
7	T2CH17	I	Left Femur	ex
8	T2CH18	I	Left Femur	ex
9	T2CH19	I	Teeth	ex
10	T2CH110	I	Teeth	ex
11	T2CH31	III	Teeth	ex
12	T2CH32	III	Teeth	ex
13	T2CH33	III	Teeth	ex
14	T2CH35	III	Left Femur	ex
15	T2CH36	III	Left Femur	ex
16	T2CH37	III	Left Femur	ex
17	T2CH38	III	Left Femur	ex
18	T2CH39	III	Teeth	ex
19	T2CH310	III	Teeth	ex
20	T2CH41	IV	Left Femur	ex
21	T2CH61	VI	Teeth	ex
22	T2CH71	VII	Teeth	mu
23	T2CH72	VII	Teeth	mu
24	T2CH73	VII	Teeth	mu
25	T2CH75	VII	Teeth	mu
26	T2CH711	VII	Left Femur	mu
27	T2CH712	VII	Left Femur	mu
28	T2CH715	VII	Left Femur	mu
29	T2CH719	VII	Left Femur	mu
30	T2CH728	VII	Left Femur	mu
31	T2CH729	VII	Left Femur	mu
32	T2CH730	VII	Left Femur	mu
33	T2CH740	VII	Left Femur	mu
34	T2CH743	VII	Left Femur	mu
35	T2CH749	VII	Left Femur	mu
36	T2CH81	VIII	Left Femur	ex
37	T2CH82	VIII	Left Femur	ex
38	T2CH83	VIII	Teeth	ex
39	T2CH84	VIII	Left Femur	ex
40	T2CH85	VIII	Left Femur	ex
41	T2CH86	VIII	Left Femur	ex
ex - excavation, mu - museum
