# Supplementary material for: Ancient DNA reveals kinship burial patterns of a pre-Columbian Andean community
Source: BMC Genet. 2012 Apr 23;13:30. doi: 10.1186/1471-2156-13-30 (PMC3470988; doi:10.1186/1471-2156-13-30)
Supplement: Additional file 4 — Matrix of genetic distances (FST) between Tompullo 2 and modern South American populations. [file 1471-2156-13-30-S4.xls]

## Sheet: Arkusz1
Additional file 4. Matrix of genetic distances (FST) between Tompullo 2 and modern South American populations.
	Ignaciano	Movima	Trinitario	Yuracare	Embera	Wounan	Puno (Aymara)	Puno(Quechua)	Tupe	Yungay	Mapuche	Pehuenche	Yaghan	Guahibo	Ancash	Cayapa	Arequipa	Tayacaja	SanMartin	Tompullo2	Xavante	Zoro	Gavião
Movima	-0.028
Trinitario	0.007	0.033
Yuracare	0.048	0.085	0.056
Embera	0.016	0.027	0.041	0.014
Wounan	0.034	0.04	0.045	0.106	0.052
Puno (Aymara)	0.027	0.04	0.019	0.051	0.036	0.055
Puno (Quechua)	0.042	0.059	0.023	0.048	0.044	0.063	0.007
Tupe	0.081	0.097	0.073	0.105	0.085	0.104	0.076	0.054
Yungay	0.045	0.056	0.013	0.043	0.041	0.072	0.032	0.024	0.056
Mapuche	0.038	0.034	0.08	0.152	0.086	0.079	0.091	0.106	0.142	0.114
Pehuenche	0.001	-0.001	0.029	0.082	0.031	0.046	0.043	0.059	0.096	0.06	0.038
Yaghan	0.03	0.023	0.051	0.114	0.073	0.07	0.06	0.069	0.113	0.071	0.087	0.052
Guahibo	0.07	0.079	0.075	0.13	0.096	0.095	0.083	0.087	0.13	0.092	0.114	0.082	0.102
Ancash	0.007	0.018	0.013	0.016	0.007	0.047	0.014	0.018	0.06	0.017	0.077	0.024	0.048	0.074
Cayapa	0.068	0.109	0.071	0.056	0.069	0.12	0.083	0.079	0.132	0.081	0.158	0.106	0.129	0.142	0.057
Arequipa	0.024	0.033	0.021	0.027	0.022	0.057	0.019	0.016	0.054	0.017	0.095	0.043	0.057	0.083	0	0.07
Tayacaja	0.012	0.014	0.019	0.041	0.031	0.056	0.023	0.025	0.058	0.019	0.087	0.044	0.04	0.081	0.007	0.069	0.009
SanMartin	0.04	0.048	0.045	0.002	0.018	0.087	0.037	0.028	0.063	0.018	0.131	0.068	0.078	0.111	0.007	0.065	0.006	0.005
Tompullo2	0.063	0.073	0.051	0.07	0.067	0.09	0.052	0.037	0.051	0.036	0.133	0.084	0.086	0.113	0.039	0.104	0.029	0.026	0.032
Xavante	0.156	0.193	0.17	0.069	0.098	0.203	0.159	0.142	0.198	0.132	0.246	0.18	0.222	0.219	0.107	0.143	0.123	0.127	0.086	0.163
Zoro	0.109	0.079	0.134	0.183	0.15	0.153	0.14	0.133	0.186	0.118	0.182	0.147	0.11	0.175	0.113	0.194	0.116	0.06	0.108	0.13	0.277
Gavião	0.093	0.096	0.083	0.127	0.114	0.118	0.089	0.082	0.136	0.076	0.161	0.12	0.105	0.14	0.077	0.145	0.077	0.057	0.086	0.096	0.224	0.063
Ngöebe	0.148	0.188	0.14	0.155	0.153	0.169	0.154	0.142	0.198	0.146	0.22	0.179	0.194	0.196	0.131	0.167	0.143	0.132	0.15	0.169	0.239	0.248	0.199
