# Supplementary material for: Ancient DNA reveals kinship burial patterns of a pre-Columbian Andean community
Source: BMC Genet. 2012 Apr 23;13:30. doi: 10.1186/1471-2156-13-30 (PMC3470988; doi:10.1186/1471-2156-13-30)
Supplement: Additional file 5 — Matrix of relatedness coefficients (RQGand RLR) estimated for individuals from Tompullo 2 site. [file 1471-2156-13-30-S5.xls]

## Sheet: Arkusz1
Additional file 5. Relatednes coefficients calculated for all pairs of individuals from Tompullo 2 site
Queller and Goodnight relatednes coefficients (RQG)
	T2CH12	T2CH13	T2CH14	T2CH16	T2CH38	T2CH39	T2CH82	T2CH83	T2CH84	T2CH85	T2CH86	T2CH719	T2CH729	T2CH730	T2CH73
T2CH13	-0.31
T2CH14	0.53	-0.11
T2CH16	0.06	-0.11	0.19
T2CH38	-0.11	0.37	-0.28	-0.13
T2CH39	0.19	-0.08	0.04	0.12	-0.10
T2CH82	0.12	-0.12	0.01	-0.15	0.11	-0.45
T2CH83	0.03	0.23	-0.09	-0.01	0.44	0.29	0.14
T2CH84	-0.22	0.15	-0.13	-0.40	-0.20	-0.03	-0.32	-0.08
T2CH85	-0.18	-0.05	-0.18	-0.45	0.11	-0.58	0.09	-0.31	0.04
T2CH86	-0.25	0.34	-0.26	-0.32	-0.03	-0.10	-0.13	-0.35	0.39	0.16
T2CH719	0.25	-0.12	0.16	-0.16	-0.27	-0.14	-0.08	-0.43	0.21	-0.08	0.10
T2CH729	0.23	-0.14	0.27	-0.19	-0.29	-0.31	0.23	-0.39	-0.07	0.03	-0.14	0.76
T2CH730	-0.05	0.07	-0.19	-0.10	-0.11	-0.39	0.13	-0.22	0.09	-0.03	0.16	0.31	0.30
T2CH73	0.15	-0.19	-0.38	-0.30	0.14	0.14	0.06	0.18	-0.37	-0.42	-0.20	0.02	0.09	0.02
T2Ch715	0.12	-0.20	-0.33	-0.25	-0.06	0.08	-0.27	-0.03	-0.32	-0.10	-0.01	0.05	0.12	0.13	0.64
Lynch and Ritland relatednes coefficients (RLR)
	T2CH12	T2CH13	T2CH14	T2CH16	T2CH38	T2CH39	T2CH82	T2CH83	T2CH84	T2CH85	T2CH86	T2CH719	T2CH729	T2CH730	T2CH73
T2CH13	-0.15
T2CH14	0.19	-0.07
T2CH16	0.06	-0.06	0.04
T2CH38	-0.11	0.06	-0.12	-0.05
T2CH39	0.01	-0.08	-0.02	0.02	-0.05
T2CH82	-0.03	-0.06	-0.05	-0.06	-0.01	-0.1
T2CH83	-0.09	0	-0.06	-0.01	0.07	0.1	0.07
T2CH84	-0.13	0.02	-0.06	-0.11	-0.1	-0.03	-0.08	0.03
T2CH85	-0.1	-0.01	-0.02	-0.11	0.11	-0.15	0	-0.06	0.06
T2CH86	-0.12	0.1	-0.11	-0.12	-0.02	-0.08	-0.02	-0.12	0.15	0
T2CH719	0.04	-0.12	0	0.03	-0.17	-0.1	-0.07	-0.21	0.05	-0.05	-0.02
T2CH729	0.04	-0.1	0.06	-0.07	-0.15	-0.13	0.04	-0.2	-0.01	-0.02	-0.1	0.43
T2CH730	-0.08	-0.04	-0.1	0.03	-0.1	-0.16	0.09	-0.12	0.01	-0.06	0.09	0.03	0.07
T2CH73	-0.02	-0.02	-0.14	-0.11	0.01	0.07	-0.04	-0.03	-0.14	-0.14	-0.09	-0.03	-0.01	-0.04
T2CH715	0	-0.1	-0.11	-0.08	-0.03	0	-0.13	-0.07	-0.13	0.02	-0.03	-0.03	-0.01	-0.01	0.26
